# Supplementary material for: Comparison of Fatty Acid Contents and MMP-1 Inhibitory Effects of the Two Antarctic Fish, Notothenia rossii and Champsocephalus gunnari
Source: Molecules. 2022 Jul 17;27(14):4554. doi: 10.3390/molecules27144554 (PMC9317339; doi:10.3390/molecules27144554)
Supplement: Supplementary file 1 [file molecules-27-04554-s001.zip]

Archive with 1 entries (1 files):
- molecules-1765763-supplementary.pdf
